# Supplementary material for: Targeted Next-Generation Sequencing in Patients with Suggestive X-Linked Intellectual Disability
Source: Genes (Basel). 2020 Jan 2;11(1):51. doi: 10.3390/genes11010051 (PMC7017351; doi:10.3390/genes11010051)
Supplement: Supplementary file 1 [file genes-11-00051-s001.zip]

Archive with 4 entries (4 files):
- Genes-672756-Ibarluzea-Table_S1.docx
- Genes-672756-Ibarluzea-Table_S1.pdf
- Genes-672756-Ibarluzea-Table_S2.pdf
- Genes-672756-Ibarluzea-Table_S2.xlsx
