# Supplementary material for: Targeted Next-Generation Sequencing in Patients with Suggestive X-Linked Intellectual Disability
Source: Genes (Basel). 2020 Jan 2;11(1):51. doi: 10.3390/genes11010051 (PMC7017351; doi:10.3390/genes11010051)
Supplement: Supplementary file 1 [file genes-11-00051-s001.zip › Genes-672756-Ibarluzea-Table_S2.xlsx]

## Sheet: Coverage
Table S2. Technical sequencing data.
	Bases	>Q20	Reads	Mean Read Length (bp)	Mapped Reads	On Target (%)	Mean read Depth	Uniformity (%)	1x	20x	100x
ID1010	172336456	150381667	707609	243	706532	97.53	243.6	94.11	99.01	96.55	87.29
ID1011	173654359	151361505	720241	241	719198	96.91	244.4	94.2	99.18	96.76	87.27
ID1012	182762521	160227812	745785	245	744697	96.47	256.4	94.65	99.13	96.79	89.55
ID1013	189606935	165318041	788709	240	787504	96.08	265.1	94.59	99.08	96.73	89.85
ID1014	182873265	160110795	751080	243	749791	96.6	256.9	94.67	99.14	96.68	89.2
ID1015	202276662	177111831	826559	244	825458	96.82	284.5	94.55	99.21	96.91	90.61
ID1016	190270717	16258545	787297	241	786004	96.16	266.4	94.43	99.13	96.75	89.37
ID1121	181024729	163690936	690857	262	689382	96.3	253.7	94.41	99.16	97.26	86.73
ID1122	196671250	178399923	743869	264	742496	96.17	275.4	94.88	99.15	97.42	89.61
ID1123	188994839	170565341	721035	262	719776	96.39	264.9	95.04	99.19	97.46	89.62
ID1124	183474581	165691233	699832	262	698591	96.29	257	95.06	99.32	97.46	88.86
ID1125	204477709	184626622	776880	263	775480	96.52	286.7	94.79	99.2	97.42	90.06
ID1126	200027452	180238028	767504	260	765898	96.71	281.5	94.15	99.2	97.27	87.89
ID1127	194151975	175578728	741095	261	739779	96.17	271.6	94.84	99.22	97.38	89.85
ID1128	226380173	203784703	852605	265	851508	96.79	318.8	94.75	99.21	97.54	91.8
ID1129	138782591	125493142	528309	262	527220	96.55	195	94.79	99.19	96.77	81.36
ID1210	212969472	188801480	834085	255	832110	96.21	298.2	94.25	99.22	97.44	89.32
ID1203	153959274	137398085	592561	259	591498	95.42	214.1	94.99	99.09	96.96	84.2
ID1204	187145229	166149146	734483	254	732916	95.63	260.7	95.08	99.31	97.32	89.14
ID1205	192693038	170668010	756428	254	754897	95.38	268.4	95.13	99.22	97.44	89.93
ID1206	192591059	171731541	745192	258	743813	95.53	268.1	95.09	99.23	97.32	90.11
ID1207	172091117	153045049	674996	254	673552	95.56	239.8	94.86	99.19	97.14	87.88
ID1208	214838518	189829745	852449	252	850553	95.57	299.2	94.81	99.18	97.51	90.72
ID1209	222570770	197170231	875273	257	873533	95.91	310.5	94.3	99.23	97.49	89.94
ID1301	134513017	121686559	538597	249	537426	95.67	188	93	99.08	95.64	76.27
ID1302	181004063	165026183	688960	262	687605	95.61	252.7	95	99.25	97.4	87.71
ID1303	164147174	150243280	611968	268	611026	96	229.6	95.09	99.17	97.28	86.48
ID1304	200431561	182589436	750351	267	749293	95.94	280.1	95.1	99.31	97.67	90.31
ID1305	203873194	185310210	775110	263	773839	95.02	282.8	95.25	99.41	97.76	91.47
ID1306	213353669	195139902	794718	268	793470	95.55	297.6	95.34	99.35	97.78	91.63
ID1307	207092403	189183619	774531	267	773182	96.12	289.9	94.56	99.23	97.48	89.31
ID1308	238768282	216804170	907496	263	905598	95.98	334.5	94.93	99.33	97.85	92.3
ID1309	151599911	138158919	573465	264	572330	95.6	211.7	95.13	99.25	97.23	84.47
ID1401	203840979	182807972	764907	266	764212	97.03	287.6	93.52	99.18	97.43	87.14
ID1402	197007741	177222986	740589	266	739717	96.44	276.5	94.4	99.28	97.29	88.1
ID1403	188534597	170391797	707718	266	706819	96.48	254.9	94.54	99.25	97.31	88.11
ID1404	245362497	220512343	922456	265	921413	96.32	344.4	94.73	99.26	97.71	92.3
ID1405	255159169	229055358	964750	264	963625	96.45	358.6	94.46	99.32	97.74	92.25
ID1406	232202677	209908493	864299	268	863443	96.32	326	94.04	99.31	97.51	90.6
ID1407	246784204	222589160	925500	266	924546	96.44	346.7	94.01	99.3	97.5	90.94
ID0214	215496766	185704605	1002191	215	996809	95.89	301.6	91.66	98.87	95.35	86.07
ID0216	243264109	209386549	1126580	216	1121391	96.07	340.4	91.2	98.76	95.54	87.47
ID0318	177975033	154813416	772924	230	770401	94.49	246.7	93.52	98.99	96.13	85.73
ID0319	216366107	188673741	934264	232	931338	96.96	305.6	93.57	99.11	96.59	88.54
ID0320	236867002	205674956	1027427	231	1024562	97.51	336.2	92.96	99.04	96.53	89.1
ID0321	192787153	168382244	829280	232	826301	97.63	274.1	92.02	99.06	96.14	85.08
ID0517	174896087	151037659	784295	223	779641	95.94	246.3	92.32	99.04	96.02	83.64
ID0606	150904964	126651801	727143	208	723138	95.47	211.9	92.13	98.93	95.37	79.82
ID0706	230802725	212713526	859860	268	859037	97.12	326.7	94.48	99.11	97.01	92.13
ID0707	241283155	222702886	903017	267	902121	97.67	342.8	93.91	99.15	97.03	91.07
ID0810	167874019	151182915	635360	264	634407	96.64	236.2	93.43	98.95	96.45	85.63
ID0811	169365936	152456671	645692	262	644685	96.71	238.5	93.93	99.13	96.65	87.61
ID0812	168529620	152704110	636772	264	635951	96.05	236	94.61	99.12	96.62	88.21
ID0813	211898868	190966206	807244	262	805862	96.19	297.5	93.78	99.17	96.71	89.24
ID0814	201872893	226380173	763368	264	762228	95.63	281.9	93.52	99.02	96.69	88.54
ID0808	162661167	145968914	623171	261	622209	96.59	229	93.68	99.16	96.31	86.35
ID0919	222648667	198859731	859060	259	857811	97.22	314.4	93.72	99.18	97.09	89.98
ID0921	250040631	224325707	958266	260	956565	97.12	352.8	94.06	99.2	97.07	91.5
ID0922	291221340	261731357	1102581	264	1100866	97.06	411.1	94.43	99.09	97.37	93.32
ID0924	214538756	192045948	823137	260	822020	97.34	303.4	94.17	99.18	96.88	90.4
ID0925	279242559	250388307	1069056	261	1067239	96.91	393.5	94.19	99.19	97.1	93
MEAN	2.00669e+08	1.7759e+08	788702	254.689	787120	96.309	281.461	94.21	99.1659	97	88.557
MIN	134513017	16258545	528309	208	527220	94.49	188	91.2	98.76	95.35	76.27
MAX	291221340	261731357	1126580	268	1121391	97.67	411.1	95.34	99.41	97.85	93.32

## Sheet: Variants
	Variants	QC		Freq		Location
						Coding +splice_site
LIB10BC10-3955	193
LIB10BC11-7858	159
LIB10BC12-4977	176
LIB10BC13-8268	197
LIB10BC14-8404	174
LIB10BC15-8463	174
LIB10BC16-3890	166
LIB11BC21-3577	184
LIB11BC22-3343	204
LIB11BC23-2707	165
LIB11BC24-2571	187
LIB11BC25-2297	186
LIB11BC26-16-1208	215
LIB11BC27-2243	194
LIB11BC28-2001	195
LIB11BC29-3876	194
LIB12BC10-4058	185
LIB12BC3-845	191
LIB12BC4-838	177
LIB12BC5-590	144
LIB12BC6-580	216
LIB12BC7-342	168
LIB12BC8-255	196
LIB12BC9-6159	193
LIB13BC1-3829	201
LIB13BC2-3121	156
LIB13BC3-3013	165
LIB13BC4-2607	185
LIB13BC5-2502	201
LIB13BC6-1940	189
LIB13BC7-1875	178
LIB13BC8-482	196
LIB13BC9-379	188
LIB14BC1-4807	160
LIB14BC2-3901	210
LIB14BC3-3562	184
LIB14BC4-15/582	158
LIB14BC5-18/1405	179
LIB14BC6-3806	167
LIB14BC7-973	192
LIB2BC14-16-1805	217
LIB2BC16-16-1106	189
LIB3BC18-8933	289
LIB3BC19-6742	183
LIB3BC20-15-171	185
LIB3BC21-15-430	210
LIB5BC17-15-608	209
LIB6BC6-17-337	202
LIB7BC6-10069	188
LIB7BC7-9694	165
LIB8BC10-16/854	177
LIB8BC11-6779	201
LIB8BC12-6689	187
LIB8BC13-5039	183
LIB8BC14-4881	183
LIB8BC8-17/1009	191
LIB9BC19-8728	201
LIB9BC21-5486	163
LIB9BC22-5427	197
LIB9BC24-4492	192
LIB9BC25-4311	190
